# Supplementary material for: Effect of AGTR1 A1166C genetic polymorphism on coronary artery lesions and mortality in patients with acute myocardial infarction
Source: PLoS One. 2024 Apr 18;19(4):e0300273. doi: 10.1371/journal.pone.0300273 (PMC11026145; doi:10.1371/journal.pone.0300273)
Supplement: S1 Data — (XLSX) [file pone.0300273.s003.xlsx]

## Sheet: Data
Patient	age	gender	clinicaltype	Killipclass	Troponin	eGFR	EF	LM	LAD	LCx	RCA	numbervessel	1vessel	2vessel	3vessel	70%LM	90%LAD	90%LCx	90%RCA	revascularization	aspirin	P2Y12	statin	ACEiARB	betablocker	A1166C	dyslipidemia	hypertension	smoking	diabetes	obesity	familyhistory	mortality	time (months)
1	56	1	1	2	397.8	81.8	35	1	0	1	1	2	0	1	0	1	0	1	0	1	1	1	1	0	1	AA	1	1	0	0	1	0	1	6
2	78	1	0	1	0.2	67.7	36	0	1	1	1	3	0	0	1	0	1	0	0	1	1	1	1	1	1	AC	1	1	0	0	0	0	0	12
3	61	0	0	1	50	38.8	45	0	1	1	1	3	0	0	1	0	0	0	0	1	1	1	1	1	1	AA	1	1	0	1	0	0	0	12
4	54	0	0	2	65.49	20.6	27	0	1	1	1	3	0	0	1	0	1	1	1	0	1	1	1	1	1	AA	1	1	0	1	0	0	1	4
5	61	1	1	1	1480	6.6	38	0	1	0	1	2	0	1	0	0	0	0	0	1	1	1	1	1	1	AA	1	1	1	1	1	1	1	8
6	71	1	0	1	15.277	58.7	53	0	1	1	1	3	0	0	1	0	1	0	1	1	1	1	1	1	1	AA	1	0	1	0	0	0	0	12
7	52	1	1	1	50	111.9	55	0	1	0	0	1	1	0	0	0	1	0	0	1	1	1	1	1	1	AA	1	0	1	0	0	0	0	12
8	77	0	0	1	1.918	50.6	30	0	1	0	0	1	1	0	0	0	0	0	0	1	1	1	1	1	1	AC	1	1	0	0	0	0	0	12
9	66	0	0	1	5.521	67.5	53	0	1	0	1	2	0	1	0	0	0	0	1	1	1	1	1	1	1	AA	1	0	0	0	0	0	0	12
10	63	1	0	1	0.825	60.3	57	0	1	0	1	2	0	1	0	0	0	0	1	0	1	1	1	1	1	AA	1	1	1	1	1	0	0	12
11	79	0	0	1	0.019	69.08	68	0	1	1	0	2	0	1	0	0	1	1	0	1	1	1	1	1	1	AA	1	1	0	0	0	0	0	12
12	65	0	0	3	2.093	92.7	63	0	1	1	1	3	0	0	1	0	1	0	1	1	1	1	1	1	1	AA	1	1	0	0	0	1	1	10
13	62	1	0	1	29.109	80.3	65	0	1	1	1	3	0	0	1	0	0	0	1	1	1	1	1	1	1	AA	1	1	1	0	0	1	0	12
14	57	1	1	1	133.66	80.26	52	0	0	1	0	1	1	0	0	0	0	1	0	1	1	1	1	1	1	AA	1	1	1	0	0	0	0	12
15	49	1	0	1	5.138	75.1	54.4	1	1	1	1	3	0	0	1	0	0	1	0	0	1	1	1	1	1	AA	1	1	0	0	1	0	0	12
16	52	0	0	1	0.86	101.06	55	0	0	1	1	2	0	1	0	0	0	1	0	1	1	1	1	1	1	AA	1	0	0	0	0	1	0	12
17	67	0	1	3	65.9	40.52	38	0	1	1	1	3	0	0	1	0	1	1	0	1	1	1	1	1	1	AA	1	1	0	1	0	0	0	12
18	68	1	0	1	3.211	5.8	52	0	1	1	1	3	0	0	1	0	1	0	0	1	1	1	1	1	1	AA	1	1	1	0	0	0	1	8
19	48	0	0	1	1	108.99	66	0	1	1	1	3	0	0	1	0	0	0	1	1	1	1	1	1	1	AA	1	1	0	1	1	1	1	6
20	55	1	1	2	37.888	78.62	39	0	1	1	0	2	0	1	0	0	1	1	0	1	1	1	1	1	1	AA	1	1	1	0	0	0	0	12
21	63	1	0	1	2.54	92.7	61	0	1	0	1	2	0	1	0	0	0	1	0	1	1	1	1	1	1	AA	1	1	1	0	1	0	0	12
22	63	1	1	4	50	14.03	30	0	1	0	1	2	0	1	0	0	1	0	1	1	1	1	1	1	1	AA	1	0	0	0	0	0	1	7
23	76	0	1	4	50	17.8	35	0	1	0	1	2	0	1	0	0	1	0	0	1	1	1	1	1	1	AA	1	1	0	0	0	0	0	12
24	70	0	1	4	18.732	27.65	45	0	0	0	1	1	1	0	0	0	0	0	1	1	0	1	1	0	1	AA	1	1	0	1	0	0	1	2
25	85	0	1	1	0.48	64.3	65	0	1	1	1	3	0	0	1	0	1	0	1	1	1	1	1	1	1	AA	1	1	0	0	0	0	0	12
26	78	1	1	2	15.04	40.4	29	1	1	1	1	3	0	0	1	0	0	0	1	0	1	1	1	1	1	AA	1	1	0	0	0	0	0	12
27	69	1	0	3	0.742	38.6	31	1	1	1	1	3	0	0	1	1	0	0	0	0	1	1	1	1	1	AA	1	0	0	0	0	0	0	12
28	33	1	0	1	3.397	97.3	57	0	0	0	1	1	1	0	0	0	0	0	1	1	1	1	1	1	1	AA	1	0	1	0	1	0	0	12
29	71	0	0	1	7.72	82.9	35	0	1	1	0	2	0	1	0	0	1	1	0	1	1	1	1	1	1	AA	1	1	1	0	0	0	0	12
30	80	0	0	1	27.987	83.9	57	0	1	1	1	3	0	0	1	0	0	1	1	1	1	1	1	1	1	AA	1	1	0	1	0	0	0	12
31	88	1	1	1	50	31.8	41	0	0	1	1	2	0	1	0	0	0	0	1	1	1	1	1	0	1	AA	0	1	0	0	0	0	0	12
32	64	1	0	1	2.467	56.1	69	1	1	1	1	3	0	0	1	0	0	1	0	1	1	1	1	1	1	AA	1	1	0	0	0	0	0	12
33	60	1	1	4	50	78.8	40	0	1	0	0	1	1	0	0	0	1	0	0	1	1	1	1	1	1	AC	1	0	1	0	0	1	0	12
34	70	1	1	1	8.429	93.98	41	0	1	0	1	2	0	1	0	0	1	0	0	1	1	1	1	1	1	AA	0	1	0	0	0	0	0	12
35	51	1	0	1	0.636	95.06	33	1	1	0	1	2	0	1	0	0	0	0	0	1	1	1	1	1	1	AA	1	1	1	1	0	0	0	12
36	69	1	0	1	18.163	57.8	60	0	1	0	1	2	0	1	0	0	0	0	1	1	1	1	1	1	1	AA	1	1	1	1	1	0	0	12
37	54	1	1	4	50	49.2	50	0	1	1	0	2	0	1	0	0	1	0	0	1	1	1	1	1	1	AA	1	1	1	1	0	0	0	12
38	65	1	0	1	6.273	93.27	50	0	1	0	0	1	1	0	0	0	1	0	0	1	1	1	1	1	1	AA	1	1	1	0	0	0	0	12
39	88	1	1	1	1	40.33	38	0	1	1	1	3	0	0	1	0	1	1	0	1	1	1	1	1	1	AA	0	1	1	0	0	0	1	12
40	85	0	0	1	50	24.2	41	0	1	0	1	2	0	1	0	0	1	0	1	1	1	1	1	0	1	AA	1	1	0	0	0	0	0	12
41	76	0	1	2	2.084	76	24	0	1	1	0	2	0	1	0	0	0	0	0	0	1	1	1	1	1	AC	1	1	0	1	1	0	1	2
42	49	0	0	4	10.024	104.3	45	0	1	0	0	1	1	0	0	0	1	0	0	1	1	1	1	0	1	AA	1	0	0	0	0	0	1	7
43	74	0	1	1	4.286	57.5	39	0	1	1	1	3	0	0	1	0	0	0	0	1	1	1	1	1	1	AA	1	1	0	1	0	0	0	12
44	75	1	0	3	50	84	34	0	1	1	1	3	0	0	1	0	1	1	0	0	1	1	1	1	1	AA	0	1	1	1	0	0	0	12
45	82	0	0	1	50	70.8	55	1	1	1	1	3	0	0	1	0	0	0	0	1	1	1	1	1	1	AA	1	1	0	1	0	0	0	12
46	58	1	1	1	50	72	55	0	1	1	1	3	0	0	1	0	0	1	1	1	1	1	1	1	1	AA	1	1	0	0	0	0	0	12
47	55	1	1	1	50	101.6	41	0	1	0	1	2	0	1	0	0	1	0	1	1	1	1	1	1	1	AA	1	0	1	0	1	0	1	11
48	52	1	1	1	50	98.3	34	0	1	0	0	1	1	0	0	0	1	0	0	1	1	1	1	1	1	AA	0	0	1	0	0	0	0	12
49	70	0	1	1	8.496	88.2	46	0	1	1	1	3	0	0	1	0	0	1	1	1	1	1	1	1	1	AA	1	1	0	0	0	0	0	12
50	64	1	1	1	4.706	74.7	51	1	1	1	1	3	0	0	1	0	0	0	1	1	1	1	1	1	1	AA	0	1	1	0	1	0	0	12
51	64	1	1	1	50	89.9	43	0	1	0	0	1	1	0	0	0	1	0	0	1	1	1	1	0	1	AA	1	1	1	0	0	1	0	12
52	57	1	1	1	17.892	98.2	69	0	1	1	1	3	0	0	1	0	0	0	1	1	1	1	1	1	1	AA	0	1	0	0	0	0	0	12
53	71	0	1	1	4.737	46.8	45	0	1	1	1	3	0	0	1	0	0	0	0	1	1	1	1	0	1	AA	1	1	0	1	0	0	1	1
54	49	1	1	1	130.71	23.6	60	0	1	0	1	2	0	1	0	0	1	0	0	1	1	1	1	1	1	AA	1	1	1	0	0	0	0	12
55	80	1	1	1	49.006	80.4	53	0	1	0	1	2	0	1	0	0	0	0	0	1	1	1	1	1	1	AA	1	1	1	0	0	0	1	4
56	72	0	0	1	3.787	38.44	47	0	1	1	1	3	0	0	1	0	1	1	1	0	1	1	1	1	1	AA	1	1	0	1	0	0	0	12
57	58	1	1	4	2.214	49.39	54	0	1	1	1	3	0	0	1	0	0	0	0	1	1	1	1	1	1	AA	1	1	1	1	0	1	0	12
58	64	1	0	3	11.465	99.2	34	0	1	1	1	3	0	0	1	0	1	1	0	1	1	1	1	1	1	AA	1	1	0	1	0	0	0	12
59	56	1	1	1	22.588	96.9	46	0	1	1	0	2	0	1	0	0	0	0	1	0	1	1	1	1	1	AA	1	1	1	0	0	0	0	12
60	73	1	1	1	18.67	42.1	50	0	1	1	0	2	0	1	0	0	0	1	0	1	1	1	1	1	1	AA	1	1	0	0	0	0	0	12
61	69	0	1	2	50	55.4	21	0	1	0	0	1	1	0	0	0	1	0	0	1	1	1	1	1	1	AA	0	1	0	1	0	0	1	12
62	80	1	0	1	0.316	30.25	66	1	1	1	1	3	0	0	1	1	1	1	0	1	1	1	1	1	1	AC	1	1	1	0	0	1	0	12
63	61	1	0	1	6.88	91.9	60	0	1	0	0	1	1	0	0	0	0	0	0	1	1	1	1	1	1	AA	0	1	1	0	0	0	0	12
64	63	1	1	2	34.592	104.9	23	0	1	0	1	2	0	1	0	0	1	0	1	1	1	1	1	1	1	AA	1	1	0	0	0	0	0	12
65	84	1	1	1	15.086	48.3	51	0	1	1	1	3	0	0	1	0	0	0	0	1	1	1	1	1	1	AA	0	1	1	0	0	0	0	12
66	72	1	0	1	50	56.1	33	0	1	1	1	3	0	0	1	0	1	0	0	1	1	1	1	1	1	AA	1	1	1	0	0	0	0	12
67	62	0	1	1	0.019	86.8	45	0	1	0	0	1	1	0	0	0	1	0	0	1	1	1	1	1	1	AA	0	1	0	0	0	0	0	12
68	35	1	1	1	1.598	114.6	70	0	0	0	1	1	1	0	0	0	0	0	1	1	1	1	1	1	1	AA	1	0	1	0	0	0	0	12
69	60	1	0	1	8.587	79.5	50	0	1	0	1	2	0	1	0	0	1	0	1	1	1	1	1	1	1	AA	1	1	0	0	0	0	0	12
70	56	1	1	1	50	106.7	53	0	0	0	1	1	1	0	0	0	1	0	0	1	1	1	1	1	1	AA	1	1	1	0	0	0	0	12
71	40	1	1	1	0.617	93.73	53	0	0	0	1	1	1	0	0	0	0	0	0	1	1	1	1	1	1	AA	1	1	0	0	1	0	0	12
72	75	0	1	1	1.912	87.29	30	0	1	1	1	3	0	0	1	0	1	1	0	1	1	1	1	1	1	AA	1	1	0	0	0	0	0	12
73	67	0	1	1	50	61.2	34	0	1	1	1	3	0	0	1	0	1	1	1	1	1	1	1	0	1	AA	1	1	0	0	0	0	1	3
74	72	1	0	1	18.886	66.7	51	0	1	1	0	2	0	1	0	0	1	0	0	1	1	1	1	1	1	AA	1	1	1	0	1	0	0	12
75	68	1	1	1	50	80.89	42	0	1	1	0	2	0	1	0	0	1	1	0	1	1	1	1	1	1	AA	1	1	1	0	0	0	0	12
76	75	0	0	1	0.375	60	40	0	1	0	0	1	1	0	0	0	0	0	0	1	1	1	1	1	1	AA	1	0	0	1	0	0	0	12
77	71	1	0	1	1.141	65.7	45	1	1	1	1	3	0	0	1	0	0	0	1	1	1	1	1	1	1	AA	1	1	1	1	0	0	0	12
78	70	1	1	1	0.259	71.6	29	0	1	1	1	3	0	0	1	0	1	0	0	1	1	1	1	1	1	AA	1	1	0	0	0	0	0	12
79	78	1	0	1	14.925	92.7	58	0	1	1	0	2	0	1	0	0	1	0	0	1	1	1	1	1	1	AA	1	1	0	1	1	0	0	12
80	48	1	1	1	50	45.99	30	0	1	0	1	2	0	1	0	0	1	0	0	1	1	1	1	0	1	AA	1	1	0	1	0	0	1	9
81	56	1	0	1	8.001	91.45	53	0	1	0	0	1	1	0	0	0	1	0	0	1	1	1	1	1	1	AA	1	1	0	0	0	0	0	12
82	74	1	1	1	1.184	63.4	28	0	1	0	1	2	0	1	0	0	1	0	0	1	1	1	1	1	1	AA	1	1	0	0	0	0	0	12
83	85	0	1	1	50	75.1	34	1	1	0	1	2	0	1	0	0	1	0	0	1	1	1	1	1	1	AC	1	1	0	0	0	0	0	12
84	83	1	1	1	1	68.5	50	0	0	0	1	1	1	0	0	0	0	0	1	1	1	1	1	0	1	AA	1	1	1	0	0	0	0	12
85	57	1	1	1	23.573	96.3	50	0	1	0	1	2	0	1	0	0	0	0	1	1	1	1	1	1	1	AA	1	1	0	0	0	0	0	12
86	52	0	1	1	1.817	96.6	50	0	1	0	0	1	1	0	0	0	0	0	0	1	1	1	1	1	1	AC	1	1	0	0	0	0	0	12
87	64	1	1	1	50	91	40	0	1	0	0	1	1	0	0	0	1	0	0	1	1	1	1	1	1	AA	1	1	0	0	0	0	0	12
88	73	1	1	1	41.72	75.2	33	0	1	0	1	2	0	1	0	0	1	0	0	1	1	1	1	1	1	AA	1	1	0	0	0	0	0	12
89	67	1	1	1	2.756	66.18	65	0	1	0	1	2	0	1	0	0	0	0	0	1	1	1	1	1	1	AA	1	1	0	0	0	0	0	12
90	65	0	1	4	0.467	60.5	60	0	1	0	1	2	0	1	0	0	0	0	0	1	1	1	1	1	1	AA	1	1	0	1	0	0	0	12
91	58	1	0	1	50	94.3	35	0	1	1	0	2	0	1	0	0	0	1	0	1	1	1	1	1	1	AA	1	1	0	1	1	0	0	12
92	72	1	0	1	50	80.7	44	0	1	1	0	2	0	1	0	0	0	0	0	1	1	1	1	1	1	AA	1	1	0	0	1	0	0	12
93	68	1	0	1	0.094	87.9	53	0	0	0	1	1	1	0	0	0	0	0	1	1	1	1	1	1	1	AA	1	1	1	0	0	0	0	12
94	56	1	0	1	50	101.4	42	0	1	0	1	2	0	1	0	0	0	0	0	1	1	1	1	1	1	AA	1	1	0	0	1	0	0	12
95	57	1	0	1	32.375	106.7	58	0	1	1	1	3	0	0	1	0	1	0	1	1	1	1	1	1	1	AC	1	1	0	0	0	0	0	12
96	78	0	0	1	40.949	90.1	40	0	1	0	0	1	1	0	0	0	0	0	0	1	1	1	1	1	1	AA	1	1	0	0	0	0	0	12
97	49	0	0	3	50	113.5	50	0	1	1	0	2	0	1	0	0	0	1	0	1	1	1	1	1	1	AA	1	1	0	0	0	0	0	12
98	53	0	0	1	5.447	59.9	68	0	0	1	1	2	0	1	0	0	0	0	1	1	1	1	1	1	1	AA	1	1	0	0	1	0	0	12
99	65	0	1	1	50	89.4	47	0	1	1	1	3	0	0	1	0	1	1	0	1	1	1	1	1	1	AA	1	1	0	1	0	0	0	12
100	31	1	1	1	24.4	125.02	42	0	1	0	0	1	1	0	0	0	1	0	0	1	1	1	1	1	1	AA	1	0	0	0	1	0	0	12
101	64	1	1	1	4.886	91.6	51	0	1	0	0	1	1	0	0	0	1	0	0	1	1	1	1	1	1	AA	1	1	1	0	0	0	0	12
102	54	0	0	1	0.684	98.7	50	0	1	1	0	2	0	1	0	0	0	0	0	1	1	1	1	1	1	AA	1	1	0	1	0	0	0	12
103	52	1	0	1	0.827	63.9	65	0	1	0	0	1	1	0	0	0	0	0	0	1	1	1	1	1	1	AA	1	1	1	0	0	0	0	12
104	75	1	0	1	0.29	88.8	68	0	1	0	1	2	0	1	0	0	1	0	1	1	1	1	1	1	1	AA	1	1	0	0	0	0	0	12
105	74	1	1	1	45.37	71.2	53	0	1	1	1	3	0	0	1	0	0	0	1	1	1	1	1	1	1	AA	1	1	1	0	0	0	0	12
106	71	1	0	1	12.354	35.1	38	0	0	0	1	1	1	0	0	0	0	0	1	1	1	1	1	0	1	AA	1	1	0	0	0	0	0	12
107	56	1	0	1	6.081	103.11	29	0	1	1	1	3	0	0	1	0	1	1	0	1	1	1	1	1	1	AA	1	1	0	0	0	0	0	12
108	57	1	1	1	0.585	78.4	76	1	1	0	1	2	0	1	0	0	0	0	1	1	1	1	1	1	1	AA	0	1	0	0	1	1	0	12
109	64	1	1	1	0.772	92.1	60	0	1	0	1	2	0	1	0	0	1	0	1	1	1	1	1	1	1	AA	0	1	0	0	0	0	0	12
110	63	1	1	1	1	106.3	30	0	1	0	0	1	1	0	0	0	1	0	0	1	1	1	1	1	1	AA	1	0	0	0	1	0	0	12
111	71	0	1	1	1	85.7	54	0	1	1	1	3	0	0	1	0	1	1	0	1	1	1	1	1	1	AC	1	1	0	0	0	0	0	12
112	56	0	1	1	50	107.4	45	0	1	0	1	2	0	1	0	0	0	0	1	1	1	1	1	1	1	AA	1	0	0	0	0	0	0	12
113	58	0	0	1	50	85.1	35	1	1	1	1	3	0	0	1	1	1	0	0	1	1	1	1	1	1	AA	1	0	0	0	0	0	0	12
114	68	1	1	1	50	77.93	50	0	1	1	1	3	0	0	1	0	1	0	1	1	1	1	1	1	1	AA	1	1	1	0	0	0	0	12
115	68	1	1	1	50	90.4	40	0	1	0	1	2	0	1	0	0	1	0	0	1	1	1	0	1	1	AA	1	1	1	0	0	0	0	12
116	37	1	1	1	6.767	107.4	58	0	1	0	1	2	0	1	0	0	1	0	1	1	1	1	1	1	1	AA	1	0	0	0	0	0	0	12
117	81	1	1	4	2.135	59.4	45	1	1	0	1	2	0	1	0	0	1	0	1	1	1	1	1	1	1	AA	0	1	0	0	0	0	1	9
118	65	0	1	1	21.13	89.4	50	0	0	0	1	1	1	0	0	0	0	0	1	1	1	1	1	1	1	AA	1	1	0	0	1	0	0	12
119	60	1	1	4	50	68.1	40	0	1	0	1	2	0	1	0	0	1	0	1	1	1	1	1	1	1	AA	1	1	1	1	0	0	0	1
120	50	0	1	1	7.857	94.46	50	0	1	1	1	3	0	0	1	0	0	1	1	1	1	1	1	1	1	AA	1	1	0	0	0	1	0	12
121	55	1	1	1	50	110.9	50	0	1	1	1	3	0	0	1	0	1	0	0	1	1	1	1	1	1	AA	1	1	0	1	0	0	0	12
122	58	1	1	1	54.2	119.5	29	0	1	1	1	3	0	0	1	0	1	0	0	1	1	1	1	1	1	AA	1	0	1	0	0	0	0	12
123	55	1	1	1	50	69.8	35	0	1	0	1	2	0	1	0	1	0	0	0	1	1	1	1	1	1	AA	1	1	1	1	0	0	0	12
124	55	1	1	1	50	79.5	45	0	1	1	0	2	0	1	0	0	1	0	0	1	1	1	1	1	1	AA	1	0	1	1	0	0	0	12
125	58	0	0	1	17.554	48.3	31	0	1	0	1	2	0	1	0	0	1	0	0	1	1	1	1	1	1	AA	1	1	0	1	0	0	0	12
126	58	1	1	1	50	93.8	25	0	1	0	0	1	1	0	0	0	1	0	0	1	1	1	1	1	1	AA	1	1	1	0	0	0	1	10
127	57	1	0	1	47.366	72.5	45	1	1	1	1	3	0	0	1	0	1	1	0	1	1	1	1	1	1	AA	1	1	0	0	0	0	0	12
128	67	1	1	1	50	81.5	60	0	1	1	1	3	0	0	1	0	0	0	1	1	1	1	1	1	1	AC	1	1	0	0	0	0	0	12
129	74	1	1	1	50	90.9	35	1	1	1	1	3	0	0	1	1	1	0	0	1	1	1	1	0	1	AA	1	1	0	0	0	0	0	12
130	62	1	1	1	50	94.8	35	0	1	1	1	3	0	0	1	0	1	0	0	1	1	1	1	1	1	AA	1	1	0	0	0	0	0	12
131	79	1	1	1	44.701	82.5	45	1	1	1	1	3	0	0	1	0	1	0	1	1	1	1	1	0	1	AA	1	1	0	1	0	0	0	12
132	67	1	1	1	43.057	93.4	49	1	1	0	0	1	1	0	0	0	1	0	0	1	1	1	1	1	1	AA	0	0	0	0	0	0	0	12
133	30	1	1	1	47.833	118.1	45	0	1	1	0	2	0	1	0	0	1	0	0	1	1	1	1	1	1	AC	1	1	0	0	0	0	0	12
134	78	0	1	1	50	98.96	37	0	1	0	0	1	1	0	0	0	1	0	0	1	1	1	1	1	1	AA	1	1	0	0	0	0	0	12
135	63	0	1	1	1.215	86.2	33	0	1	0	0	1	1	0	0	0	1	0	0	1	1	1	1	1	1	AA	1	1	0	1	0	0	0	12
136	59	0	0	1	10.572	85.86	75	0	1	0	0	1	1	0	0	0	1	0	0	1	1	1	1	1	1	AA	1	1	0	0	0	0	0	12
137	53	1	1	1	29.936	98.5	35	0	1	1	1	3	0	0	1	0	1	1	1	1	1	1	1	1	1	AA	1	1	0	1	0	0	0	12
138	58	1	1	1	4.86	53.6	60	0	1	1	1	3	0	0	1	0	0	0	0	1	1	1	1	1	1	AA	1	1	0	0	0	0	0	12
139	52	1	1	1	20.846	97.9	50	0	0	1	1	2	0	1	0	0	0	0	0	1	1	1	1	1	1	AA	1	0	0	0	0	0	0	12
140	59	1	1	4	0.528	96.8	39	0	1	0	0	1	1	0	0	0	1	0	0	1	1	1	1	1	1	AA	1	0	1	0	0	0	1	3
141	64	1	1	4	0.015	52.27	60	0	1	0	0	1	1	0	0	0	0	0	0	1	1	1	1	0	1	AA	1	0	1	0	0	0	0	12
142	83	0	1	1	40.229	64.3	40	0	1	1	1	3	0	0	1	0	1	1	1	1	1	1	1	1	1	AA	1	1	0	0	0	0	0	12
143	67	1	0	1	5.385	89.3	50	1	1	1	0	2	0	1	0	0	0	0	0	1	1	1	1	1	1	AA	1	1	0	0	0	0	0	12
144	72	1	0	3	28.291	41.2	50	0	1	1	1	3	0	0	1	0	1	1	1	1	1	1	1	1	1	AA	1	1	0	0	0	0	1	2
145	63	1	1	4	0.779	55.98	48	0	1	0	1	2	0	1	0	0	0	0	1	1	1	1	1	1	1	AA	1	1	1	1	0	0	0	12
146	44	1	1	1	3.533	67.6	45	0	1	0	0	1	1	0	0	0	1	0	0	1	1	1	1	1	1	AA	0	0	0	0	0	0	0	12
147	50	1	1	2	50	89.5	35	0	1	1	0	2	0	1	0	0	1	0	0	1	1	1	1	1	1	AA	1	0	1	0	0	0	0	12
148	57	1	1	4	5.751	67.4	32	0	1	1	1	3	0	0	1	0	1	1	0	1	1	1	1	1	1	AA	1	1	0	0	0	0	0	12
149	38	1	1	1	36.525	90.65	45	0	0	0	1	1	1	0	0	0	0	0	1	1	1	1	1	1	1	AA	0	0	0	0	0	0	0	12
150	74	0	1	1	1	48.3	50	0	1	0	1	2	0	1	0	0	0	0	1	1	1	1	1	0	1	AA	1	1	0	1	0	0	0	12
151	49	0	1	1	1	105.3	47	0	1	0	0	1	1	0	0	0	0	0	0	1	1	1	1	1	1	AA	1	0	0	1	0	0	0	12
152	47	0	1	1	0.02	98.1	55	0	1	0	1	2	0	1	0	0	0	0	1	1	1	1	1	1	1	AA	1	1	0	0	0	0	0	12
153	40	0	1	1	1	123.55	38	0	1	0	0	1	1	0	0	0	0	0	0	1	1	1	1	1	1	AA	1	0	0	0	0	0	0	12
154	76	0	0	1	50	88.54	37	0	1	1	1	3	0	0	1	0	1	0	0	1	1	1	1	1	1	AA	1	0	0	0	0	0	0	12
155	70	0	0	1	6.231	80.76	35	0	1	1	1	3	0	0	1	0	1	0	1	1	1	1	1	1	1	AA	1	1	0	1	0	0	0	12
156	70	1	0	4	3.07	101.2	61	0	1	1	1	3	0	0	1	0	0	0	1	1	1	1	1	1	1	AA	0	0	0	0	0	0	0	12
157	51	1	0	1	0.504	97.2	50	0	1	1	1	3	0	0	1	0	0	1	1	1	1	1	1	1	1	AA	1	1	0	0	0	0	0	12
158	86	0	0	1	4.584	83.9	52	0	1	1	1	3	0	0	1	0	1	0	0	1	1	1	1	1	1	AA	1	1	0	0	0	0	0	12
159	45	1	1	1	2.36	118.3	67	0	0	1	1	2	0	1	0	0	0	0	1	1	1	1	1	1	1	AA	1	0	0	0	0	0	0	12
160	84	1	0	1	50	65.6	45	1	1	1	1	3	0	0	1	1	0	0	1	1	1	1	1	1	1	AA	1	1	1	1	0	0	0	12
161	44	1	0	1	3.733	85.91	60	0	0	1	1	2	0	1	0	0	0	0	0	1	1	1	1	1	1	AA	1	0	0	0	0	0	0	12
162	39	1	1	4	4.385	51.9	34	0	1	0	0	1	1	0	0	0	0	0	0	1	1	1	1	1	1	AA	1	0	0	1	0	0	0	12
163	75	1	1	2	5.992	85.7	45	0	1	1	0	2	0	1	0	0	0	1	0	1	1	1	1	1	1	AA	1	1	0	0	0	0	0	12
164	62	1	1	1	7.54	91.6	46	0	1	1	1	3	0	0	1	0	0	0	1	1	1	1	1	0	1	AA	1	0	0	0	0	0	0	12
165	60	1	1	2	6.501	103.2	37	0	1	0	0	1	1	0	0	0	0	0	0	1	1	1	1	1	1	AA	1	1	0	1	0	0	0	12
166	65	0	1	1	0.678	55.06	60	0	1	1	1	3	0	0	1	0	1	1	1	1	1	1	1	1	1	AA	1	1	0	0	0	0	0	12
167	50	1	1	1	2.644	88.44	60	0	0	0	1	1	1	0	0	0	0	0	1	1	1	1	1	1	1	AA	1	0	1	0	0	0	0	12
168	81	1	1	1	50	31.5	31	0	1	1	0	2	0	1	0	0	1	0	0	1	1	1	1	0	1	AA	1	1	0	1	0	0	0	12
169	66	1	1	2	27.163	81.01	45	0	1	0	0	1	1	0	0	0	0	0	0	0	1	1	1	1	1	AA	0	1	1	0	0	0	0	12
170	75	1	0	3	1	32.9	44	0	0	0	1	1	1	0	0	0	0	0	1	1	1	1	1	1	1	AA	1	1	1	1	0	0	0	12
171	49	1	0	1	13.039	111.47	50	0	1	1	1	3	0	0	1	0	0	0	1	1	1	1	1	1	1	AC	1	1	1	0	0	0	0	12
172	79	0	0	4	8.683	40.49	24	0	1	1	1	3	0	0	1	0	0	1	1	1	1	1	1	1	1	AA	1	0	0	1	0	0	1	8
173	76	0	1	4	50	78.7	41	1	1	0	0	1	1	0	0	0	1	0	0	1	1	1	1	1	1	AA	1	0	0	0	0	0	0	12
174	64	1	1	1	50	93.9	39	0	1	0	0	1	1	0	0	0	1	0	0	1	1	1	1	1	1	AC	1	0	0	0	0	0	0	12
175	53	1	1	4	50	27.2	50	0	1	1	1	3	0	0	1	0	1	0	0	1	1	1	1	0	1	AA	1	1	1	1	0	0	0	12
176	76	0	1	2	50	47.7	30	0	1	0	1	2	0	1	0	0	1	0	0	1	1	1	1	1	1	AC	1	1	0	0	0	0	1	12
177	48	0	1	1	50	108.38	50	0	1	0	0	1	1	0	0	0	1	0	0	1	1	1	1	1	1	AA	1	1	0	0	0	0	0	12
178	60	1	1	1	11.57	99.71	45	0	1	1	1	3	0	0	1	0	1	0	0	1	1	1	1	1	1	AA	1	1	0	0	0	0	0	12
179	39	1	0	1	59.7	109.7	60	0	0	0	1	1	1	0	0	0	0	0	1	1	1	1	0	1	1	AA	1	1	1	0	0	0	0	12
180	56	1	1	1	4.454	103.7	51	0	1	0	0	1	1	0	0	0	1	0	0	1	1	1	1	1	1	AC	1	0	1	0	0	0	0	12
181	62	1	1	1	18.58	95.3	50	0	1	1	1	3	0	0	1	0	0	0	1	1	1	1	1	1	1	AA	1	1	0	0	0	0	0	12
182	63	1	0	1	1.16	61.5	52	0	1	1	0	2	0	1	0	0	0	1	0	1	1	1	1	1	1	AA	1	1	0	0	0	0	1	1
183	50	1	1	2	0.155	105.3	50	0	0	0	1	1	1	0	0	0	0	0	1	1	1	1	1	1	1	AC	1	1	1	0	0	0	0	12
184	71	0	0	2	3.445	87.2	30	0	1	1	1	3	0	0	1	0	1	1	1	1	1	1	1	1	1	AC	1	1	0	0	0	0	0	12
185	71	1	1	1	0.233	59.9	33	0	1	1	1	3	0	0	1	0	0	0	1	1	1	1	1	1	1	AA	1	1	1	0	0	0	0	12
186	83	1	1	4	1	61.1	50	0	0	1	1	2	0	1	0	0	0	1	1	1	1	1	1	1	1	AA	0	0	1	0	0	0	0	12
187	66	0	1	4	50	85.8	40	0	0	1	1	2	0	1	0	0	0	1	1	1	1	1	0	1	1	AA	1	0	0	0	0	0	1	12
188	52	1	1	1	37.483	103.8	50	0	1	1	1	3	0	0	1	0	0	1	0	1	1	1	1	1	1	AA	1	1	1	1	0	0	1	12
189	31	1	1	4	1.928	35.5	30	0	1	0	0	1	1	0	0	0	0	0	0	1	1	1	1	0	1	AA	1	0	1	0	0	0	0	12
190	48	1	1	1	0.973	95.5	60	0	1	0	1	2	0	1	0	0	0	0	1	1	1	1	1	1	1	AA	1	1	1	0	0	0	0	12
191	65	0	1	3	5.592	61.3	25	0	1	1	0	2	0	1	0	0	1	0	0	1	1	1	1	1	1	AA	1	1	0	1	0	0	0	12
192	67	0	1	2	31.595	58.3	30	0	1	0	0	1	1	0	0	0	1	0	0	1	1	1	1	1	1	AA	1	1	0	1	0	0	0	12
193	63	1	1	1	10.728	101	45	0	1	0	0	1	1	0	0	0	1	0	0	1	1	1	1	1	1	AC	1	0	1	0	0	0	0	12
194	86	1	1	1	1.342	80.5	45	0	1	0	1	2	0	1	0	0	0	0	1	1	1	1	1	0	1	AA	1	1	1	0	0	0	0	12
195	85	1	0	2	50	28	36	0	1	1	0	2	0	1	0	0	1	1	0	1	1	1	1	0	1	AA	1	1	1	0	0	0	1	4
196	58	1	1	2	2.934	96.5	69	0	1	0	1	2	0	1	0	0	0	0	0	1	1	1	1	1	1	AA	1	1	0	0	0	0	0	12
197	40	1	1	4	1	97.2	28	0	1	0	0	1	1	0	0	0	1	0	0	1	1	1	1	1	1	AA	0	1	1	0	0	0	0	12
198	48	1	1	1	1	103.5	35	0	1	1	1	3	0	0	1	0	1	0	0	1	1	1	1	1	1	AC	1	0	0	1	0	0	0	12
199	88	0	0	3	1	67.9	24	0	1	1	1	3	0	0	1	0	1	1	0	1	1	1	1	1	1	AA	1	1	0	0	0	0	0	12
200	40	1	0	1	1.762	124.1	28	0	1	0	1	2	0	1	0	0	1	0	1	1	1	1	1	1	1	AA	1	1	1	1	0	0	0	12
201	69	1	0	1	6.17	66.66	40	0	1	1	0	2	0	1	0	0	1	1	0	1	1	1	1	1	1	AA	1	1	0	0	0	1	0	12
202	69	1	1	1	0.139	44.7	45	0	1	1	1	3	0	0	1	0	0	0	1	1	1	1	1	1	1	AA	1	1	1	0	0	0	0	12
203	66	1	0	1	6.212	70.4	45	0	1	1	1	3	0	0	1	0	1	0	1	1	1	1	1	1	1	AA	1	1	0	0	0	0	0	12
204	41	1	1	1	5.022	107.2	53	0	0	0	1	1	1	0	0	0	0	0	1	1	1	1	1	1	1	AA	1	1	1	1	0	0	0	12
205	69	1	1	2	50	16.6	25	0	1	1	1	3	0	0	1	0	1	1	1	1	1	1	1	0	1	AA	0	0	1	0	0	0	0	12
206	80	0	0	3	3.483	61.21	58	0	1	0	0	1	1	0	0	0	0	0	0	1	1	1	0	1	1	AA	1	1	0	1	0	0	0	12
207	62	1	1	1	11.244	91.6	50	0	1	0	1	2	0	1	0	0	1	0	0	1	1	1	1	0	1	AA	1	0	0	0	0	0	0	12
208	67	1	0	1	2.063	71.45	47	0	1	0	0	1	1	0	0	0	0	0	0	1	1	1	1	1	1	AA	1	1	0	0	0	0	0	12
209	73	1	1	2	50	76.2	30	0	1	1	1	3	0	0	1	0	1	0	0	1	1	1	1	1	1	AA	1	1	1	0	0	0	0	12
210	40	1	1	1	6.455	102.3	45	0	1	0	1	2	0	1	0	0	0	0	1	1	1	1	1	1	1	AA	1	0	1	0	0	0	0	12
211	61	1	0	1	1.674	97.9	43	1	1	1	1	3	0	0	1	0	0	1	1	0	1	1	1	0	1	AA	1	0	1	1	0	0	0	12
212	65	1	1	1	2.415	70.9	48	0	1	0	1	2	0	1	0	0	0	0	1	1	1	1	1	1	1	AA	0	1	1	0	0	0	0	12
213	58	1	1	1	0.018	76.98	40	0	1	1	0	2	0	1	0	0	1	1	0	1	1	1	1	1	1	AA	1	1	1	0	0	0	0	12
214	53	1	0	1	20.35	95.9	54	0	1	1	1	3	0	0	1	0	0	0	1	1	1	1	1	1	1	AA	1	1	0	0	0	0	0	12
215	47	1	1	1	50	54.7	55	0	0	0	1	1	1	0	0	0	0	0	1	1	1	1	1	1	1	AA	1	1	1	1	0	0	0	12
216	51	1	1	1	50	102.9	57	0	0	0	1	1	1	0	0	0	0	0	0	1	1	1	1	1	1	AA	1	0	1	0	0	1	0	12
217	55	1	1	4	50	84.35	29	0	1	0	1	2	0	1	0	0	0	0	1	1	1	1	1	1	1	AA	1	0	1	0	0	1	0	12
218	66	1	1	1	50	82	55	0	1	1	1	3	0	0	1	0	0	0	0	1	1	1	1	1	1	AA	1	1	0	0	0	0	0	12
219	57	1	0	1	0.458	94.5	48	0	1	0	1	2	0	1	0	0	1	0	0	1	1	1	1	1	1	AA	1	1	1	0	0	0	0	12
220	60	1	1	1	0.162	86.7	35	0	1	0	1	2	0	1	0	0	1	0	0	1	1	1	1	1	1	AC	1	1	1	0	0	1	0	12
221	69	0	1	1	4.918	98.8	55	0	0	1	1	2	0	1	0	0	0	1	0	1	1	1	1	1	1	AA	1	1	0	0	0	0	0	12
222	57	1	1	1	50	102.4	45	0	1	1	1	3	0	0	1	0	1	0	0	1	1	1	1	1	1	AA	1	1	0	1	0	0	0	12
223	62	0	0	1	6.941	93.3	50	0	1	1	1	3	0	0	1	0	1	0	0	1	1	1	0	1	1	AA	1	1	0	0	0	0	0	12
224	48	1	1	1	12.441	108.5	40	0	1	0	0	1	1	0	0	0	1	0	0	1	1	1	1	1	1	AA	1	0	1	0	0	0	0	12
225	62	1	0	1	2.617	91.6	52	0	1	1	0	2	0	1	0	0	0	1	0	1	1	1	1	1	1	AC	1	1	1	1	0	0	0	12
226	50	1	1	1	44.044	96.6	43	0	0	0	1	1	1	0	0	0	0	0	1	1	1	1	1	1	1	AA	1	0	1	1	0	1	0	12
227	71	0	1	1	50	84.25	47	0	1	1	1	3	0	0	1	0	1	1	1	1	1	1	1	0	1	AA	1	1	0	1	0	0	0	12
228	56	0	1	1	0.785	96.9	30	0	1	1	0	2	0	1	0	0	1	0	0	1	1	1	1	1	1	AA	1	1	0	0	0	0	0	12
229	62	1	1	1	34.1	93.38	28	0	1	0	0	1	1	0	0	0	1	0	0	1	1	1	1	1	1	AA	1	1	0	1	0	1	0	12
230	63	0	1	1	24.282	80.9	40	0	1	0	1	2	0	1	0	0	1	0	1	1	1	1	1	1	1	AA	1	1	0	1	0	1	0	12
231	51	1	1	1	40.648	99.9	43	0	1	0	1	2	0	1	0	0	0	0	1	1	1	1	1	1	1	AA	1	1	0	0	0	1	0	12
232	69	0	1	1	50	94	50	0	1	1	0	2	0	1	0	0	1	0	0	1	1	1	1	1	1	AA	1	1	0	0	0	0	0	12
233	66	0	0	1	11.951	93	48	0	1	0	0	1	1	0	0	0	0	0	0	1	1	1	1	1	1	AA	1	1	0	1	0	0	0	12
234	60	1	0	1	50	100.3	50	0	0	1	1	2	0	1	0	0	0	1	0	1	1	1	1	1	1	AA	1	1	1	0	0	0	0	12
235	77	0	0	1	18.132	71.1	50	1	1	1	0	2	0	1	0	1	1	1	0	1	1	1	1	1	1	AA	1	1	0	0	0	0	0	12
236	48	1	1	1	50	106.74	30	0	1	0	0	1	1	0	0	0	1	0	0	1	1	1	1	1	1	AA	1	1	0	0	0	0	0	12
237	77	0	1	4	0.077	54.96	35	0	1	1	1	3	0	0	1	0	1	0	1	1	1	1	1	1	1	AA	1	0	0	1	0	0	0	12
238	52	1	1	4	50	89.4	45	0	0	0	1	1	1	0	0	0	0	0	0	1	1	1	1	1	1	AA	1	1	1	0	0	0	0	12
239	52	1	0	1	0.109	67.1	56	0	1	1	1	3	0	0	1	0	1	0	1	1	1	1	1	1	1	AC	1	1	1	0	0	1	0	12
240	56	0	1	1	50	37.63	50	0	0	1	1	2	0	1	0	0	0	0	1	1	1	1	1	1	1	AA	1	1	0	0	0	0	0	12
241	61	1	1	1	50	68.3	45	1	1	1	1	3	0	0	1	0	0	1	1	1	1	1	1	1	1	AC	0	1	0	1	0	0	0	12
242	72	1	1	1	50	56.6	50	0	0	1	1	2	0	1	0	0	0	0	1	0	1	1	1	1	1	AC	1	1	0	0	0	0	0	12
243	57	1	1	2	7.33	54.9	35	0	1	0	0	1	1	0	0	0	0	0	0	1	1	1	0	1	1	AA	1	1	0	0	0	0	0	12
244	73	0	0	1	13.881	92.5	33	0	1	1	1	3	0	0	1	0	1	0	1	1	1	1	1	1	1	AA	1	1	0	0	0	0	0	12
245	89	0	1	3	50	36.3	69	0	1	1	1	3	0	0	1	0	0	0	0	1	1	1	1	1	1	AA	1	1	0	0	0	0	0	12
246	82	0	1	3	1.984	60.4	39	0	1	0	1	2	0	1	0	0	1	0	0	1	1	1	1	1	1	AA	1	1	1	1	0	0	0	12
247	56	1	0	1	50	85.8	53	0	1	0	0	1	1	0	0	0	0	0	0	0	1	1	1	1	1	AA	0	1	1	0	0	1	0	12
248	43	1	1	1	50	117.7	37	0	1	1	1	3	0	0	1	0	1	1	0	1	1	1	1	1	1	CC	1	1	1	1	0	0	0	12
249	73	1	1	2	10.477	86.4	34	1	1	0	0	1	1	0	0	1	0	0	0	1	1	1	1	1	1	AA	1	1	1	0	0	0	0	12
250	64	0	0	1	50	69.43	40	0	1	1	1	3	0	0	1	0	0	1	0	1	1	1	1	0	1	AA	1	1	1	1	0	0	1	6
251	53	1	1	1	50	103.6	45	0	1	0	1	2	0	1	0	0	1	0	0	1	1	1	1	1	1	AA	1	1	0	0	0	0	0	12
252	75	1	1	1	0.359	44.5	34	0	1	1	1	3	0	0	1	0	1	0	0	1	1	1	1	1	1	AA	0	0	0	1	0	0	0	12
253	62	1	0	1	2.905	79	47	1	1	1	1	3	0	0	1	1	1	0	0	1	1	1	1	1	1	AA	1	1	1	0	0	0	0	12
254	56	1	1	1	50	80.8	45	0	1	0	0	1	1	0	0	0	1	0	0	1	1	1	1	1	1	AA	1	1	1	0	0	0	0	12
255	73	0	1	1	50	67.97	30	0	1	0	1	2	0	1	0	0	1	0	0	1	1	1	1	1	1	AA	1	1	0	1	0	0	1	9
256	45	1	1	1	0.463	109.6	54	0	1	0	0	1	1	0	0	0	1	0	0	1	1	1	1	1	1	AA	1	0	1	0	0	0	0	12
257	61	1	0	1	0.786	87.2	65	1	1	1	1	3	0	0	1	1	1	0	0	0	1	1	1	1	1	AC	1	1	1	1	0	0	0	12
258	81	1	0	1	50	84.65	46	0	1	1	0	2	0	1	0	0	1	0	0	1	1	1	1	1	1	AA	1	1	0	0	0	0	0	12
259	59	1	0	1	3.179	31.3	51	0	1	1	1	3	0	0	1	0	0	0	1	1	1	1	1	1	1	AA	1	1	0	1	0	0	1	7
260	74	0	0	1	0.085	65.1	40	0	1	1	1	3	0	0	1	0	1	0	0	1	1	1	1	1	1	AA	1	1	0	0	0	0	0	12
261	66	0	0	1	0.01	92.1	50	0	1	1	0	2	0	1	0	0	0	0	0	1	1	1	1	1	1	AA	1	1	0	1	0	0	0	12
262	61	1	0	1	50	101.9	62	0	0	1	1	2	0	1	0	0	0	1	0	1	1	1	1	1	1	AA	1	1	1	0	0	0	0	12
263	41	1	0	1	14.546	93.1	65	0	1	1	1	3	0	0	1	0	0	1	1	1	1	1	1	1	1	AA	1	0	0	0	0	0	0	12
264	62	1	1	1	42.337	79.4	30	0	1	1	1	3	0	0	1	0	1	1	0	1	1	1	1	1	1	AA	1	1	0	0	0	0	0	12
265	74	0	1	1	50	61.34	60	0	1	1	1	3	0	0	1	0	0	1	0	1	1	1	1	1	1	AA	0	1	0	0	0	0	0	12
266	79	1	0	2	50	68.8	58	0	1	1	1	3	0	0	1	0	0	0	1	1	1	1	1	1	1	AA	1	1	0	0	0	0	0	12
267	83	1	1	2	50	79.1	43	0	1	0	0	1	1	0	0	0	0	0	0	1	1	1	1	1	1	AA	1	0	1	0	0	0	0	12
268	58	1	1	2	50	103.4	46	0	1	0	1	2	0	1	0	0	1	0	1	1	1	1	1	0	1	AA	1	0	1	0	0	1	0	12
269	52	1	1	1	0.222	72.8	40	0	1	0	0	1	1	0	0	0	1	0	0	1	1	1	1	1	1	AA	1	1	1	0	0	0	0	12
270	74	1	1	1	2.994	85.8	40	0	0	1	1	2	0	1	0	0	0	1	1	1	1	1	1	1	1	AA	1	0	0	0	0	0	0	12
271	59	1	1	1	50	55.56	30	0	1	0	0	1	1	0	0	0	1	0	0	1	1	1	1	1	1	AA	1	1	1	0	0	1	0	12
272	75	0	1	3	13.17	95.3	50	0	1	1	1	3	0	0	1	0	0	1	1	0	1	1	1	1	1	AA	1	1	0	1	0	0	1	8
273	74	0	1	1	50	83.9	40	0	1	0	1	2	0	1	0	0	1	0	0	1	1	1	1	1	1	AA	1	1	0	0	0	0	0	12
274	67	1	1	4	18.139	53.9	50	0	0	1	1	2	0	1	0	0	0	0	1	1	1	1	1	1	1	AA	1	1	1	0	0	0	0	12
275	54	1	1	1	50	110.3	50	0	1	1	1	3	0	0	1	0	1	0	0	1	1	1	1	1	1	AA	0	1	1	0	0	0	0	12
276	63	1	1	1	50	73.48	40	0	0	0	1	1	1	0	0	0	0	0	0	1	1	1	1	1	1	AA	1	1	0	0	0	0	0	12
277	68	1	1	4	0.329	51.26	25	0	1	0	1	2	0	1	0	0	1	0	0	1	1	1	1	1	1	AA	1	1	0	0	0	0	0	12
278	70	1	1	1	5.159	62.2	50	0	1	0	1	2	0	1	0	0	0	0	1	1	1	1	1	1	1	AA	1	1	0	0	0	0	0	12
279	78	0	1	1	13.865	89.8	50	0	1	1	1	3	0	0	1	0	0	0	1	1	1	1	1	1	1	AA	0	1	0	0	0	0	0	12
280	75	0	0	1	0.2	76.7	50	1	1	1	1	3	0	0	1	0	0	0	0	1	1	1	1	1	1	AA	1	1	0	0	0	0	0	12
281	67	1	1	1	50	90.2	42	0	1	1	1	3	0	0	1	0	0	0	0	1	1	1	1	1	1	AA	1	1	0	1	0	0	0	12
282	50	1	1	1	50	107	48	0	1	1	1	3	0	0	1	0	0	0	1	1	1	1	1	1	1	AA	1	0	1	1	0	0	0	12
283	79	1	1	1	48.507	58.34	60	0	1	1	0	2	0	1	0	0	1	0	0	1	1	1	1	1	1	AA	0	1	1	0	0	0	1	1
284	83	0	1	1	7.398	56.1	45	0	1	0	1	2	0	1	0	0	0	0	1	1	1	1	1	1	1	AA	1	1	0	0	0	0	0	12
285	65	1	1	1	2.009	74.99	45	0	1	1	1	3	0	0	1	0	1	0	0	1	1	1	1	1	1	AC	1	1	1	0	0	0	0	12
286	64	1	1	1	13.095	93.9	50	1	1	1	1	3	0	0	1	0	1	1	1	1	1	1	1	1	1	AA	1	0	1	0	0	0	0	12
287	75	0	0	1	4.886	63.4	48	0	1	1	1	3	0	0	1	0	1	1	1	0	1	1	1	1	1	AA	1	1	0	0	0	0	0	12
288	66	0	1	1	50	79.21	47	0	1	1	1	3	0	0	1	0	1	1	0	1	1	1	1	1	1	AA	1	1	0	0	0	0	0	12
289	73	0	1	2	8.768	88.1	40	0	1	0	0	1	1	0	0	0	0	0	0	1	1	1	1	1	1	AA	1	1	0	0	0	0	0	12
290	65	1	0	1	47.338	102.1	59	0	1	0	1	2	0	1	0	0	0	0	1	1	1	1	1	1	1	AA	1	1	1	0	0	0	0	9
291	59	0	0	1	24.461	85.1	57	0	1	1	1	3	0	0	1	0	0	1	1	1	1	1	1	1	1	AA	1	1	0	1	0	0	0	12
292	62	1	1	2	36.017	92.5	42	0	1	1	1	3	0	0	1	0	1	1	1	1	1	1	1	1	1	AA	1	1	0	0	0	0	0	12
293	62	1	0	1	39.217	90	64	0	1	1	0	2	0	1	0	0	0	0	0	1	1	1	1	1	1	AA	1	1	0	0	0	0	0	12
294	54	1	1	3	0.205	91.55	50	0	1	0	1	2	0	1	0	0	0	0	1	1	1	1	1	1	1	AA	1	1	1	0	0	0	0	12
295	54	1	0	3	12.209	91.55	18	1	1	1	1	3	0	0	1	1	0	0	1	0	1	1	1	1	1	AA	1	0	0	1	0	0	0	12
296	70	1	1	1	13.49	94.5	40	0	1	1	0	2	0	1	0	0	1	0	0	1	1	1	1	1	1	AA	1	0	1	0	0	0	0	12
297	62	1	1	1	24.81	46.55	43	0	1	1	1	3	0	0	1	0	0	1	1	1	1	1	1	1	1	AA	1	1	0	1	0	0	0	12
298	62	1	0	1	15.575	83.3	60	0	1	0	1	2	0	1	0	0	0	0	1	1	1	1	1	0	0	AA	0	1	1	0	0	0	0	12
299	61	1	1	4	50	89.5	30	0	1	1	0	2	0	1	0	0	1	1	0	1	1	1	1	1	1	AA	1	1	1	0	0	0	1	1
300	57	1	0	1	16.82	104.8	60	0	1	0	1	2	0	1	0	0	0	0	0	1	1	1	1	1	1	AC	1	1	0	1	0	0	0	12
301	66	1	0	1	50	75.3	50	0	0	0	1	1	1	0	0	0	0	0	0	1	1	1	1	1	1	AC	1	1	1	0	0	0	0	12
302	59	0	0	1	2.546	83.21	40	0	1	0	0	1	1	0	0	0	0	0	0	1	1	1	1	1	1	AA	1	1	0	0	0	0	0	12
303	77	0	1	1	50	68.02	52	0	1	0	0	1	1	0	0	0	1	0	0	1	1	1	1	1	1	AA	1	1	0	0	0	0	0	12
304	73	0	1	1	4.651	44.35	59	0	1	1	1	3	0	0	1	0	1	1	0	1	1	1	1	1	1	AC	1	1	0	1	0	0	0	12
305	48	1	1	1	50	99.31	35	0	1	1	1	3	0	0	1	0	0	0	0	1	1	1	1	1	0	AA	1	1	1	0	0	1	0	12
306	51	1	1	1	0.094	79.9	26	0	1	0	0	1	1	0	0	0	1	0	0	1	1	1	1	1	1	AA	1	0	0	0	0	0	0	12
307	64	1	1	1	3.443	100.9	50	0	0	1	1	2	0	1	0	0	0	0	1	1	1	1	1	0	1	AA	1	0	1	0	0	0	1	5
308	69	1	0	3	3.101	26.4	66	0	1	0	1	2	0	1	0	0	1	0	0	1	1	1	1	1	0	AA	1	1	1	0	0	0	0	12
309	44	1	1	1	1.605	112.81	53	0	1	0	0	1	1	0	0	0	0	0	0	1	1	1	1	1	0	AA	1	0	1	0	0	0	0	12
310	72	1	1	1	1	71.39	28	0	1	0	1	2	0	1	0	0	0	0	1	1	1	1	1	1	1	AA	1	1	1	0	0	0	0	12
311	73	1	0	1	1	70.08	44	0	0	1	0	1	1	0	0	0	0	0	0	1	1	1	1	1	1	AA	1	1	1	0	0	0	0	12
312	56	1	1	1	1.522	97.4	51	0	1	0	0	1	1	0	0	0	0	0	0	1	1	1	1	1	0	AA	1	1	1	1	0	0	0	12
313	88	1	1	1	50	74	50	0	1	0	1	2	0	1	0	0	0	0	1	1	1	1	1	0	0	AA	1	1	0	1	0	0	0	12
314	65	1	1	4	50	31.34	30	1	1	1	1	3	0	0	1	1	0	0	0	1	1	1	1	1	0	AA	1	0	1	0	0	0	1	1
315	60	1	1	1	9.742	75.9	45	0	1	0	0	1	1	0	0	0	1	0	0	1	1	1	0	1	1	AC	1	1	1	1	0	1	0	12
316	50	1	0	1	7.542	77.9	67	0	1	0	1	2	0	1	0	0	0	0	1	1	1	1	1	1	0	AA	1	0	1	0	0	0	0	12
317	68	1	1	1	50	92.75	45	0	1	0	0	1	1	0	0	0	0	0	0	1	1	1	1	1	0	AA	0	1	0	0	0	0	0	12
318	52	1	0	1	50	105.5	52	0	1	0	1	2	0	1	0	0	1	0	1	1	1	1	1	1	1	AA	1	1	1	0	0	0	0	12
319	61	1	1	1	50	89.5	46	0	1	0	0	1	1	0	0	0	0	0	0	1	1	1	1	1	1	AA	1	1	1	0	0	1	0	12
320	78	1	0	2	5.669	37.3	66	0	1	1	1	3	0	0	1	0	1	1	1	1	1	1	1	1	1	AA	0	1	1	0	0	0	0	12
321	72	0	0	1	0.639	86.97	56	0	1	1	1	3	0	0	1	0	1	0	1	1	1	1	1	1	1	AA	1	1	0	0	0	0	0	12
322	60	1	1	1	2.393	92.5	50	0	1	1	1	3	0	0	1	0	0	0	1	1	1	1	1	1	1	AA	1	1	1	1	0	0	0	12
323	64	1	1	1	50	83.2	59	0	1	1	1	3	0	0	1	0	0	0	1	1	1	1	1	0	0	AA	1	0	0	0	0	0	0	12
324	71	1	1	1	14.632	94.95	45	0	1	1	0	2	0	1	0	0	1	0	0	1	1	1	1	1	1	AA	1	1	1	1	0	0	0	12
325	67	1	0	2	30.35	88.5	47	0	0	0	1	1	1	0	0	0	0	0	1	1	1	1	1	1	0	AA	1	1	1	0	0	0	0	12
326	64	1	1	1	50	83.2	45	0	1	1	1	3	0	0	1	0	0	0	1	1	1	1	1	1	0	AA	1	1	1	0	0	0	0	12
327	81	1	0	1	0.766	63.32	50	1	1	1	1	3	0	0	1	1	0	1	0	1	1	1	1	1	1	AC	1	1	1	0	0	0	0	12
328	64	1	1	4	50	94.7	42	0	1	1	1	3	0	0	1	0	0	0	1	1	1	1	1	1	1	AA	1	1	1	1	0	0	0	12
329	74	0	1	1	50	77.3	50	0	1	1	1	3	0	0	1	0	0	0	1	1	1	1	1	1	0	AA	1	0	0	0	0	0	0	12
330	80	1	0	2	25.546	83.5	34	0	1	1	1	3	0	0	1	0	0	0	1	1	1	1	1	1	1	AA	1	0	0	0	0	0	0	12
331	73	1	0	3	28.831	34.21	45	1	1	0	1	2	0	1	0	1	1	0	1	0	1	1	1	1	0	AC	1	1	0	0	0	0	1	1
332	52	1	1	1	3.312	75.1	45	0	1	1	1	3	0	0	1	0	1	0	1	0	1	1	1	1	0	AA	1	1	1	0	0	0	0	12
333	77	1	1	1	50	68.1	57	0	1	1	0	2	0	1	0	0	1	0	0	1	1	1	1	1	1	AA	1	1	1	0	0	0	0	12
334	57	0	1	1	1.121	88.5	50	0	1	0	1	2	0	1	0	0	0	0	1	1	1	1	1	1	1	AA	1	1	0	1	0	0	0	12
335	54	1	1	4	50	69.5	50	0	1	1	1	3	0	0	1	0	0	0	1	1	1	1	1	1	0	AA	1	1	1	0	0	0	0	12
336	62	1	1	1	0.107	84.4	42	0	1	0	1	2	0	1	0	0	1	0	0	1	1	1	1	1	1	AA	1	1	0	0	0	0	0	12
337	70	0	1	4	10.613	78.2	45	0	1	1	1	3	0	0	1	0	1	1	1	1	1	1	1	1	0	AA	1	1	1	0	0	0	0	12
338	69	0	0	1	0.289	93	54	0	1	0	0	1	1	0	0	0	0	0	0	1	1	1	1	1	1	AA	1	1	0	0	0	0	1	5
339	56	0	1	4	40.315	27.2	45	0	1	1	1	3	0	0	1	0	0	0	1	1	1	1	1	1	1	AC	1	1	0	1	0	0	0	12
340	78	1	1	4	50	48.6	55	0	1	1	1	3	0	0	1	0	0	0	1	1	1	1	1	1	0	AA	1	1	0	0	0	0	1	11
341	64	0	1	1	1	80.33	35	0	0	0	1	1	1	0	0	0	0	0	1	1	1	1	1	1	0	AC	1	1	0	0	0	0	0	12
342	72	0	0	1	11.919	70.5	65	0	1	1	0	2	0	1	0	0	0	1	0	1	1	1	1	1	0	AA	1	1	0	1	0	0	0	12
343	71	1	0	1	11.9	68.7	27	0	1	1	0	2	0	1	0	0	0	1	0	1	1	1	1	1	1	AA	0	1	1	0	0	0	0	12
344	68	0	0	1	2.217	90.3	70	0	1	0	1	2	0	1	0	0	0	0	1	1	1	1	1	1	0	AA	0	1	0	1	0	0	0	12
345	77	1	0	4	1	59.8	27	1	1	0	1	2	0	1	0	1	0	0	1	1	1	1	1	1	0	AA	1	0	0	0	0	0	0	12
346	80	0	0	2	50	48.44	64	0	1	0	0	1	1	0	0	0	0	0	0	1	1	1	1	1	1	AA	1	1	1	0	0	0	0	12
347	65	0	1	1	17.419	96.2	55	0	1	0	0	1	1	0	0	0	1	0	0	1	1	1	1	1	1	AA	1	1	0	1	0	0	0	12
348	67	1	1	1	7.289	115	50	0	0	0	1	1	1	0	0	0	0	0	0	1	1	1	1	0	0	AA	0	0	1	0	0	0	0	12
349	69	0	1	1	50	73	35	0	1	1	1	3	0	0	1	0	1	0	1	1	1	1	1	1	0	AA	1	1	0	0	0	0	1	9
350	72	1	0	1	0.661	80.67	59	0	1	1	1	3	0	0	1	0	1	0	1	1	1	1	1	1	0	AA	1	1	1	0	0	0	0	12
351	58	0	1	1	6.024	40.61	51	0	1	1	0	2	0	1	0	0	0	0	0	1	1	1	1	1	0	AA	1	1	0	1	0	0	0	12
352	47	1	1	1	11.654	108.7	50	0	1	0	0	1	1	0	0	0	1	0	0	1	1	1	1	1	0	AA	1	0	1	1	0	0	0	12
353	55	1	1	1	3.859	70.5	45	0	1	1	0	2	0	1	0	0	1	0	0	1	1	1	1	1	1	AA	1	1	1	0	0	0	0	12
354	79	0	0	1	7.786	85.9	65	0	1	0	0	1	1	0	0	0	0	0	0	1	1	1	1	1	0	AA	1	1	0	0	0	0	0	12
355	62	1	0	4	21.504	27.6	50	0	0	1	0	1	1	0	0	0	0	1	0	1	1	1	1	0	0	AA	1	0	0	0	0	0	1	1
356	73	0	1	1	50	90.9	50	0	0	1	1	2	0	1	0	0	0	1	0	1	1	1	1	1	1	AA	1	1	0	0	0	0	0	12
357	78	1	1	1	50	62.6	55	0	1	1	1	3	0	0	1	0	0	0	1	1	1	1	1	1	1	AC	1	1	1	0	0	0	1	4
358	69	1	1	1	4.907	63.89	51	0	1	0	1	2	0	1	0	0	0	0	1	1	1	1	1	1	0	AA	1	0	0	0	0	0	0	12
359	51	1	1	1	30.456	110.6	60	0	1	0	0	1	1	0	0	0	1	0	0	1	1	1	1	1	0	AA	1	1	0	0	0	1	0	12
360	64	0	1	1	15.81	76.8	66	0	1	1	1	3	0	0	1	0	1	0	0	1	1	1	1	1	1	AA	1	1	0	0	0	0	0	12
361	51	1	0	1	50	73.3	50	0	1	1	1	3	0	0	1	0	0	1	1	1	1	1	1	1	1	AA	1	1	1	0	0	0	0	12
362	82	0	0	1	7.089	69.7	36	0	1	1	1	3	0	0	1	0	0	1	1	1	1	1	1	1	0	AA	1	1	0	1	0	0	0	12
363	72	1	1	1	1.805	85.8	56	0	1	1	1	3	0	0	1	0	0	1	1	1	1	1	1	1	0	AA	1	1	1	0	0	0	0	12
364	52	1	1	1	14.731	112.6	40	0	1	0	0	1	1	0	0	0	1	0	0	1	1	1	1	1	1	AA	1	1	0	0	0	0	0	12
365	69	0	0	1	12.075	58.9	23	0	1	1	1	3	0	0	1	0	0	1	1	1	1	1	1	1	1	AA	1	1	0	1	0	0	0	12
366	49	1	1	1	50	100.87	63	0	1	0	1	2	0	1	0	0	0	0	0	1	1	1	1	1	1	AA	1	1	1	0	0	0	0	12
367	78	1	1	1	50	82.66	44	0	1	1	1	3	0	0	1	0	1	0	0	1	1	1	1	1	0	AC	1	1	1	0	0	0	0	12
368	60	1	0	4	0.096	93.4	44	0	1	1	1	3	0	0	1	0	0	0	1	1	1	1	1	1	1	AA	1	1	1	0	0	0	0	12
369	72	1	1	3	21.245	80.7	26	1	1	1	1	3	0	0	1	1	0	0	1	0	1	1	1	1	1	AA	1	1	1	0	0	0	0	12
370	57	1	1	4	12.728	48.2	46	0	0	0	1	1	1	0	0	0	0	0	1	1	1	1	1	1	0	AA	1	0	1	1	0	0	0	12
371	84	1	0	3	50	78.5	32	1	1	1	1	3	0	0	1	1	1	1	1	0	1	1	1	1	0	AA	0	1	1	0	0	0	1	9
372	44	1	0	1	18.067	107	47	0	1	1	1	3	0	0	1	0	0	1	1	1	1	1	1	1	1	AA	1	1	1	0	0	0	0	12
373	55	1	1	1	50	102.2	50	0	1	1	0	2	0	1	0	0	0	1	0	1	1	1	1	1	1	AA	1	1	0	0	0	0	0	12
374	89	0	1	1	50	67.4	37	0	1	0	0	1	1	0	0	0	1	0	0	1	1	1	1	1	1	AA	1	0	0	0	0	0	0	12
375	56	1	1	1	35.231	82.7	74	0	1	1	1	3	0	0	1	0	0	0	1	1	1	1	1	1	0	AA	1	1	1	0	0	0	0	12
376	76	1	1	1	50	86.3	50	0	0	0	1	1	1	0	0	0	0	0	1	1	1	1	1	1	1	AA	1	0	0	0	0	0	0	12
377	67	0	0	3	15.393	92.8	29	0	1	1	0	2	0	1	0	0	1	1	0	1	1	1	1	1	0	AA	1	0	0	0	0	0	0	12
378	80	1	0	1	32.717	87.1	42	1	1	0	1	2	0	1	0	0	1	0	1	0	1	1	1	1	1	AA	1	0	1	0	0	0	0	12
379	51	0	1	1	8.395	105.5	38	0	1	0	0	1	1	0	0	0	1	0	0	1	1	1	1	1	0	AA	1	0	0	1	0	0	0	12
380	47	1	1	1	18.701	112.4	30	0	0	1	1	2	0	1	0	0	0	0	1	1	1	1	1	1	0	AA	1	1	1	0	0	0	0	12
381	35	1	1	1	12.993	107.4	50	0	0	0	1	1	1	0	0	0	0	0	1	1	1	1	1	1	1	AA	1	1	1	1	0	1	0	12
382	56	1	1	1	50	103.11	35	0	1	1	1	3	0	0	1	0	1	0	0	1	1	1	1	1	1	AC	1	1	0	0	0	0	0	12
383	65	1	1	1	1.741	74.1	50	0	1	0	1	2	0	1	0	0	0	0	1	1	1	1	1	1	1	AA	1	1	1	0	0	0	0	12
384	60	1	1	4	0.276	52.4	58	0	1	0	1	2	0	1	0	0	0	0	1	1	1	1	1	1	1	AA	1	1	0	0	0	0	0	12
385	55	0	0	4	50	81.7	50	0	1	1	1	3	0	0	1	0	0	0	1	1	1	1	1	0	0	AA	1	1	0	0	0	1	0	12
386	73	1	1	3	50	77.1	53	0	1	1	1	3	0	0	1	0	1	0	1	1	1	1	1	1	1	AA	1	1	0	1	0	0	0	12
387	73	1	1	1	42.472	97.1	50	0	1	0	0	1	1	0	0	0	1	0	0	1	1	1	1	1	1	CC	1	1	1	0	0	0	1	9
388	58	1	1	1	23.69	96.1	45	0	1	0	1	2	0	1	0	0	1	0	0	1	1	1	1	1	1	AA	1	1	1	0	0	0	0	12
389	58	0	0	1	4.867	73.4	50	0	1	1	1	3	0	0	1	0	1	1	0	1	1	1	1	1	1	AA	1	1	0	1	0	0	0	12
390	66	1	1	1	33.219	56.9	62	0	1	0	1	2	0	1	0	0	0	0	1	1	1	1	1	1	0	AA	1	1	1	0	0	0	1	12
391	60	1	0	1	7.08	95.2	55	1	1	0	0	1	1	0	0	1	1	0	0	1	1	1	1	1	0	AA	1	1	1	0	0	0	0	12
392	49	1	1	1	0.408	74.31	35	0	1	0	1	2	0	1	0	0	1	0	1	1	1	1	1	1	1	AA	1	1	1	0	0	0	0	12
393	71	1	1	2	50	30.7	40	0	1	1	1	3	0	0	1	0	1	0	1	1	1	1	1	1	1	AA	1	1	0	1	0	0	0	12
394	79	0	1	1	9.96	53.2	37	0	1	0	0	1	1	0	0	0	1	0	0	1	1	1	1	1	1	AA	1	1	0	0	0	0	0	12
395	65	0	1	1	50	95.1	64	0	1	0	1	2	0	1	0	0	0	0	1	1	1	1	1	1	0	AA	1	1	0	0	0	0	0	12
396	54	1	0	1	50	99.3	44	0	1	0	1	2	0	1	0	0	0	0	0	1	1	1	1	1	0	AA	1	0	1	0	0	0	0	12
397	56	1	0	1	1	99.35	58	0	1	1	0	2	0	1	0	0	0	0	0	1	1	1	1	1	1	AA	1	1	1	0	0	0	0	12
398	75	1	1	1	50	90.7	66	0	1	1	1	3	0	0	1	0	0	0	0	1	1	1	1	1	0	AA	1	1	1	0	0	0	0	12
399	63	0	0	1	1	89.1	42	0	1	1	1	3	0	0	1	0	0	1	0	1	1	1	1	1	1	AC	1	0	0	0	0	0	0	12
400	62	1	0	1	9.939	90	54	0	1	0	1	2	0	1	0	0	1	0	0	1	1	1	1	1	1	AA	1	1	1	1	0	0	0	12
401	62	1	1	1	50	93.4	54	0	1	1	1	3	0	0	1	0	0	1	1	1	1	1	1	1	0	AA	1	1	1	0	0	0	0	12
402	45	1	0	1	0.796	110.2	50	0	1	1	1	3	0	0	1	0	0	1	1	1	1	1	1	1	0	AA	1	1	1	0	0	0	0	12
403	82	1	0	1	0.011	86.4	56	0	1	0	1	2	0	1	0	0	1	0	0	1	1	1	1	0	1	AA	0	1	1	0	0	0	0	12
404	80	1	1	1	1	87.9	52	1	1	1	1	3	0	0	1	0	0	0	1	1	1	1	1	1	0	AA	1	1	1	0	0	0	0	12
405	72	1	1	1	50	60.4	55	0	1	1	1	3	0	0	1	0	0	0	1	1	1	1	1	1	0	AA	0	1	1	0	0	0	0	12
406	64	1	1	3	50	45.6	47	0	1	1	1	3	0	0	1	0	0	1	1	1	1	1	1	1	0	AA	0	1	0	1	0	0	0	12
407	62	1	0	1	21.586	99.41	54	0	1	1	1	3	0	0	1	0	1	0	1	1	1	1	1	1	1	AA	0	1	1	0	0	0	0	12
408	70	1	0	1	20.791	92.4	61	0	1	1	1	3	0	0	1	0	0	0	0	1	1	1	1	1	1	AA	1	1	1	0	0	0	0	12
409	78	1	0	1	35.15	40.77	40	1	1	0	0	1	1	0	0	1	1	0	0	1	1	1	1	1	0	AA	0	1	1	0	0	0	1	2
410	65	1	1	1	1	90.1	39	0	1	1	1	3	0	0	1	0	1	1	0	1	1	1	1	1	1	AA	1	1	1	1	0	0	0	12
411	67	1	1	1	5.403	86.9	45	1	1	1	1	3	0	0	1	0	1	1	1	1	1	1	1	1	1	AA	1	1	1	0	0	0	0	12
412	74	1	0	1	13.097	73.8	67	0	0	1	1	2	0	1	0	0	0	0	0	1	1	1	1	1	1	AA	0	1	0	0	0	0	0	12
413	86	0	1	1	47.96	57.9	40	0	1	1	1	3	0	0	1	0	1	0	1	1	1	1	1	1	0	AA	1	1	0	0	0	0	0	12
414	72	1	1	1	50	87.47	30	0	1	1	1	3	0	0	1	0	1	0	0	1	1	1	1	1	0	AA	0	1	1	0	0	0	0	12
415	66	1	0	1	0.099	68.1	41	0	1	1	1	3	0	0	1	0	1	0	1	1	1	1	1	1	1	AA	1	1	0	0	0	0	0	12
416	71	0	1	1	50	85.7	40	0	1	1	1	3	0	0	1	0	1	0	1	1	1	1	1	1	1	AA	1	1	0	0	0	0	0	12
417	87	0	0	1	1	39.4	52	0	1	0	1	2	0	1	0	0	1	0	1	1	1	1	1	1	1	AA	0	0	0	0	0	0	0	12
418	72	1	0	3	21.893	74.8	46	1	1	1	1	3	0	0	1	1	1	1	1	1	1	1	1	1	1	AA	1	1	0	1	0	0	0	12
419	57	1	1	2	41.853	87.4	35	0	1	1	1	3	0	0	1	0	1	0	1	1	1	1	1	1	0	AA	1	1	1	0	0	0	0	12
420	55	0	1	1	50	98.5	48	1	1	1	1	3	0	0	1	0	0	1	1	1	1	1	1	1	1	AA	1	1	1	0	0	0	0	12
421	65	1	1	1	43.062	91.4	71	1	1	1	0	2	0	1	0	1	0	0	0	1	1	1	1	1	1	AA	0	1	1	0	0	0	0	12
422	84	0	0	1	50	74.4	53	0	0	0	1	1	1	0	0	0	0	0	0	1	1	1	1	1	0	AA	1	1	0	0	0	0	0	12
423	62	1	1	1	50	65.1	30	0	1	0	0	1	1	0	0	0	0	0	0	1	1	1	1	1	0	AA	1	1	1	0	0	0	0	12
424	44	1	1	4	50	95.74	40	1	1	0	1	2	0	1	0	1	0	0	1	1	1	1	1	0	0	AA	1	1	1	1	0	0	0	12
425	76	1	1	2	1	57.2	45	0	1	1	1	3	0	0	1	0	1	1	0	0	1	1	1	0	0	AA	0	0	0	0	0	0	0	12
426	33	1	1	1	50	112.3	55	0	1	0	0	1	1	0	0	0	0	0	0	1	1	1	1	1	0	AA	0	0	0	0	0	0	0	12
427	44	1	1	1	9.905	81.2	60	0	1	1	1	3	0	0	1	0	0	1	0	1	1	1	1	1	1	AA	1	1	0	0	1	0	0	12
428	65	0	1	1	50	87.88	50	0	1	0	1	2	0	1	0	0	0	0	1	1	1	1	1	1	1	AA	1	1	1	0	0	0	0	12
429	40	0	0	1	3.638	109.4	43	0	1	0	0	1	1	0	0	0	1	0	0	1	1	1	1	1	1	AA	1	1	0	1	0	0	0	12
430	70	1	1	2	50	77.8	48	0	1	0	1	2	0	1	0	0	0	0	0	1	1	1	1	1	1	AA	1	1	0	1	0	0	1	2
431	56	1	0	1	7.973	98.4	50	1	1	1	1	3	0	0	1	0	0	0	1	1	1	1	1	1	1	AA	1	1	0	0	0	0	0	12
432	68	1	1	1	22.82	92.8	55	0	1	1	1	3	0	0	1	0	1	0	1	1	1	1	1	1	0	AA	1	1	1	0	0	0	0	12
433	61	1	1	1	10.211	79.91	50	0	1	0	1	2	0	1	0	0	1	0	0	1	1	1	1	1	1	AA	1	1	1	0	1	0	0	12
434	54	1	0	1	9.952	89	58	0	1	0	0	1	1	0	0	0	1	0	0	1	1	1	1	1	1	AA	1	1	1	0	0	0	0	12
435	82	1	1	1	4.316	52.27	40	0	1	1	1	3	0	0	1	0	0	1	1	1	1	1	1	0	0	AA	1	1	0	0	0	0	0	12
436	66	1	1	4	50	29.3	45	0	1	1	1	3	0	0	1	0	0	0	1	1	1	1	1	0	0	AA	1	1	1	1	0	0	0	12
437	51	1	0	1	20.567	114.86	58	0	1	1	1	3	0	0	1	0	1	0	1	1	1	1	1	1	0	AA	1	1	0	1	0	0	0	12
438	80	1	0	2	1	68.28	32	0	1	1	1	3	0	0	1	0	0	1	1	1	1	1	1	1	0	AA	1	1	0	1	0	0	1	8
439	58	1	0	1	0.115	82.6	73	0	1	1	1	3	0	0	1	0	0	0	1	1	1	1	1	1	0	AA	1	1	1	0	0	0	0	12
440	38	1	0	1	15.06	82.9	52	0	0	0	1	1	1	0	0	0	0	0	1	1	1	1	1	1	0	AA	1	1	1	0	0	0	0	12
441	74	0	0	1	0.242	79.8	70	0	1	0	0	1	1	0	0	0	1	0	0	1	1	1	1	1	1	AA	1	1	0	0	0	0	0	12
442	50	1	1	1	12.519	104.7	40	0	1	1	0	2	0	1	0	0	1	0	0	1	1	1	1	1	0	AA	1	1	1	0	0	0	0	12
443	69	1	0	1	0.104	84.6	52	0	1	1	1	3	0	0	1	0	0	1	1	1	1	1	1	1	0	AA	1	1	1	0	0	0	0	12
444	65	1	0	1	1.682	43.6	50	0	1	1	1	3	0	0	1	0	0	1	1	1	1	1	1	1	1	AC	1	1	1	0	0	0	0	12
445	72	1	1	1	5.68	73.09	50	0	1	0	1	2	0	1	0	0	0	0	0	1	1	1	1	1	1	AA	1	1	0	0	0	0	0	12
446	86	1	0	1	1	59.2	50	1	1	0	1	2	0	1	0	0	0	0	0	1	1	1	1	1	1	AA	0	1	0	0	0	0	0	12
447	78	1	1	1	50	51.3	49	0	1	1	1	3	0	0	1	0	1	0	1	1	1	1	1	1	1	AA	0	1	0	0	0	0	0	12
448	64	0	1	1	50	30.88	46	0	1	1	1	3	0	0	1	0	1	1	1	1	1	1	1	1	0	AA	1	1	1	0	0	0	1	4
449	70	0	0	3	39.995	51.39	37	0	1	1	1	3	0	0	1	0	1	1	1	1	1	1	1	1	0	AA	1	1	0	0	0	0	0	12
450	82	0	0	4	11.536	15.64	50	1	1	1	1	3	0	0	1	1	1	1	0	1	1	1	1	0	0	AA	1	1	0	1	0	0	0	12
451	37	1	1	1	4.931	92.4	53	0	1	0	0	1	1	0	0	0	0	0	0	1	1	1	1	1	0	AA	1	1	0	0	0	0	0	12
452	66	0	1	4	7.052	78	68	0	1	1	1	3	0	0	1	0	0	1	1	1	1	1	1	0	0	CC	1	1	0	0	0	0	0	12
453	63	1	0	1	3.901	97.6	50	0	1	1	1	3	0	0	1	0	0	0	0	1	1	1	1	1	1	AA	1	1	1	0	0	0	0	12
454	58	1	1	3	50	66.9	23	0	1	0	0	1	1	0	0	0	1	0	0	1	1	1	1	1	0	AA	1	0	0	0	0	0	1	4
455	65	1	1	1	50	83.66	43	0	1	1	1	3	0	0	1	0	1	1	0	1	1	1	1	1	0	AA	1	1	0	0	0	0	0	12
456	67	0	0	3	3.857	29.41	30	0	1	1	0	2	0	1	0	0	1	0	0	1	1	1	1	0	0	AA	1	1	0	1	0	0	0	12
457	55	1	1	2	37.52	103.3	30	0	1	1	1	3	0	0	1	0	1	0	1	1	1	1	1	1	1	AA	1	1	0	1	0	0	1	1
458	70	0	1	1	4.763	88.2	45	0	1	1	1	3	0	0	1	0	0	0	1	1	1	1	1	1	1	AA	1	1	0	0	0	1	0	12
459	55	1	1	1	6.45	90.9	45	0	1	1	1	3	0	0	1	0	1	0	1	1	1	1	1	1	0	AC	1	0	1	0	0	0	0	12
460	67	1	1	4	154.08	53.46	45	0	1	1	1	3	0	0	1	0	1	0	1	1	1	1	1	1	1	AA	1	1	1	0	0	0	0	12
461	59	0	0	3	1.418	69.99	39	0	0	0	1	1	1	0	0	0	0	0	0	0	1	1	1	1	0	AA	1	1	0	1	0	0	0	12
462	56	1	1	2	3.498	96.03	30	0	1	0	0	1	1	0	0	0	1	0	0	1	1	1	1	1	1	AA	0	1	1	0	0	0	0	12
463	61	1	1	1	50	97.9	45	0	1	0	0	1	1	0	0	0	1	0	0	1	1	1	1	0	1	AC	1	0	0	0	0	0	0	12
464	66	0	1	1	1.559	75.7	42	0	1	1	1	3	0	0	1	0	0	0	0	1	1	1	1	1	0	AA	1	1	0	1	0	0	1	12
465	66	1	0	1	25.569	89.1	51	0	1	1	1	3	0	0	1	0	0	1	0	1	1	1	1	1	1	AA	1	1	0	0	0	0	0	12
466	61	0	1	2	22.103	73.95	35	0	1	0	0	1	1	0	0	0	1	0	0	1	1	1	1	1	1	AA	1	1	0	0	0	0	0	12
467	64	0	0	1	37.597	99.1	50	0	1	1	1	3	0	0	1	0	1	1	0	1	1	1	1	1	1	AA	1	1	0	0	0	0	0	12
468	65	1	1	1	5.932	91	52	0	1	0	1	2	0	1	0	0	0	0	1	1	1	1	1	1	0	AA	0	1	1	0	0	0	0	12
469	64	1	0	1	2.2	49.7	67	0	1	1	1	3	0	0	1	0	0	0	1	1	1	1	1	1	0	AA	1	1	1	0	0	0	0	12
470	50	0	1	1	0.226	99.3	52	0	1	1	1	3	0	0	1	0	1	0	1	0	1	1	1	1	1	AA	1	1	0	1	0	0	0	12
471	66	1	1	2	3.987	89.51	41	0	1	1	1	3	0	0	1	0	1	1	1	1	1	1	1	1	0	AA	1	1	0	0	0	0	0	12
472	58	1	1	1	45.532	96.99	40	0	1	0	1	2	0	1	0	0	1	0	1	1	1	1	1	1	1	AA	1	1	0	0	0	0	0	12
473	66	1	1	1	50	75.3	37	0	1	0	1	2	0	1	0	0	1	0	0	1	1	1	1	1	0	AC	1	1	1	1	0	0	0	12
474	64	1	0	3	8.448	62.45	35	0	1	1	1	3	0	0	1	0	1	1	1	1	1	1	1	1	0	AC	1	1	1	0	0	0	0	12
475	74	1	1	2	50	85.4	38	0	1	1	1	3	0	0	1	0	1	0	0	1	1	1	1	1	0	AA	1	1	1	0	0	0	0	12
476	86	0	0	3	50	69.9	43	0	1	1	1	3	0	0	1	0	0	0	1	1	1	1	1	1	0	AA	1	1	0	0	0	0	0	12
477	47	1	0	1	10.824	106.9	50	0	1	1	0	2	0	1	0	0	0	1	0	1	1	1	1	1	1	AC	1	1	0	0	0	0	0	12
478	64	0	0	1	3.163	95.8	74	0	1	1	1	3	0	0	1	0	0	1	1	1	1	1	1	1	1	AA	1	1	0	0	0	0	0	12
479	57	0	1	1	43.665	98.1	53	0	1	1	0	2	0	1	0	0	0	1	0	1	1	1	1	1	1	AA	1	1	0	0	0	0	0	12
480	67	1	1	1	44.14	101.3	39	0	1	0	0	1	1	0	0	0	1	0	0	1	1	1	1	1	0	AA	1	1	1	0	0	0	0	12
481	58	1	0	1	50	78.8	39	1	1	0	1	2	0	1	0	0	1	0	1	1	1	1	1	1	0	AA	1	1	0	1	0	0	0	12
482	77	1	1	1	50	73.2	36	0	1	0	0	1	1	0	0	0	1	0	0	1	1	1	1	1	0	AA	1	1	0	0	0	0	0	12
483	58	1	1	1	34.113	70.5	46	0	0	1	1	2	0	1	0	0	0	0	1	1	1	1	1	1	0	AA	1	0	0	1	0	0	0	12
484	90	1	1	1	50	77.5	29	0	1	0	0	1	1	0	0	0	1	0	0	1	1	1	1	1	0	AC	0	1	0	0	0	0	0	12
485	61	1	0	1	50	88.3	40	0	0	1	1	2	0	1	0	0	0	1	1	1	1	1	1	1	0	AA	1	1	0	0	0	0	0	12
486	45	1	1	1	9.645	88.4	60	0	0	0	1	1	1	0	0	0	0	0	1	0	1	1	1	1	1	AA	1	1	1	0	0	0	0	12
487	86	1	1	1	2.328	45.2	50	0	1	0	1	2	0	1	0	0	0	0	0	1	1	1	1	1	1	AA	1	1	0	1	0	0	1	7
488	67	1	1	1	18.89	61.6	55	0	0	0	1	1	1	0	0	0	0	0	1	1	1	1	1	0	0	AA	1	1	0	0	0	0	0	12
489	55	1	1	1	20.024	88.6	60	0	1	0	1	2	0	1	0	0	1	0	1	1	1	1	1	1	0	AC	1	1	1	0	0	1	0	12
490	85	1	1	2	49.066	49.066	32	1	1	1	0	2	0	1	0	0	1	0	0	1	1	1	1	1	0	AC	1	1	0	0	0	0	0	12
491	71	1	0	1	4.063	92.8	62	0	1	1	1	3	0	0	1	0	1	0	0	1	1	1	1	1	0	AA	1	1	1	0	0	0	0	12
492	54	1	0	1	48.876	98.3	80	0	1	0	1	2	0	1	0	0	0	0	0	1	1	1	1	1	0	AC	0	0	1	0	0	0	0	12
493	49	1	0	1	4.897	108.9	60	0	1	1	1	3	0	0	1	0	0	0	1	0	1	1	1	1	0	AA	1	1	1	0	0	0	0	12
494	58	1	1	1	0.183	68.3	40	0	1	0	1	2	0	1	0	0	0	0	1	1	1	1	1	0	0	AA	0	1	1	0	0	0	0	12
495	70	1	1	1	1.896	86.6	45	0	1	0	1	2	0	1	0	0	0	0	1	1	1	1	1	1	0	AA	1	1	1	0	0	0	0	12
496	72	1	0	1	2.317	73.96	50	0	1	1	0	2	0	1	0	0	0	1	0	1	1	1	1	1	0	AA	1	0	1	0	0	0	0	12
497	83	0	1	1	10.972	80.9	50	0	1	1	1	3	0	0	1	0	0	1	1	0	1	1	1	1	0	AA	1	1	0	0	0	0	0	12
498	55	0	0	3	23.676	58.4	61	1	1	0	0	1	1	0	0	0	1	0	0	1	1	1	1	0	0	AA	1	1	0	1	0	0	1	3
499	53	1	1	1	50	108.4	35	0	1	1	0	2	0	1	0	0	1	0	0	1	1	1	1	1	0	AA	1	1	1	1	0	0	0	12
500	67	0	0	1	1.118	28.1	35	0	1	1	1	3	0	0	1	0	0	1	1	1	1	1	1	1	1	AA	1	1	0	1	0	0	1	11
501	76	0	1	1	6.285	85.38	50	0	1	1	1	3	0	0	1	0	0	0	0	1	1	1	1	1	0	AA	1	1	0	0	0	0	0	12
502	57	1	1	1	50	82.18	35	0	1	1	0	2	0	1	0	0	1	0	0	1	1	1	1	1	0	AA	1	0	1	0	0	1	0	12
503	58	1	1	1	0.178	92.57	30	0	1	0	1	2	0	1	0	0	1	0	0	1	1	1	1	0	0	AA	1	1	0	0	0	0	0	12
504	83	0	1	3	50	66.17	45	0	1	0	1	2	0	1	0	0	0	0	1	1	1	1	1	1	0	CC	1	1	1	0	0	0	0	12
505	50	1	1	1	50	108.2	35	0	1	0	0	1	1	0	0	0	1	0	0	1	1	1	1	1	0	AA	1	1	1	0	0	1	1	1
506	63	1	1	1	50	89.4	35	0	1	0	0	1	1	0	0	0	1	0	0	1	1	1	1	1	0	AA	1	1	0	0	0	0	0	12
507	74	1	1	1	43.197	85.4	40	0	1	1	1	3	0	0	1	0	0	0	1	1	1	1	1	1	1	AA	1	1	0	0	0	0	0	12
508	71	1	1	1	41.891	75.4	40	0	1	0	0	1	1	0	0	0	1	0	0	1	1	1	1	1	0	AA	1	1	1	0	0	0	0	12
509	58	1	1	1	50	100.6	52	0	1	1	0	2	0	1	0	0	1	0	0	1	1	1	1	1	0	CC	1	1	0	0	0	0	0	12
510	56	1	0	2	39.757	79.88	39	0	1	0	1	2	0	1	0	0	0	0	1	1	1	1	1	1	1	AA	1	1	0	0	0	0	1	2
511	83	1	0	1	40.538	63.9	45	0	1	1	0	2	0	1	0	0	1	0	0	1	1	1	1	1	1	CC	1	1	0	0	0	0	0	12
512	86	0	1	4	3.282	31.5	50	0	1	0	1	2	0	1	0	0	0	0	1	1	1	1	1	1	1	AA	1	1	1	1	0	0	1	1
513	52	1	0	1	2.913	94.9	50	0	1	1	1	3	0	0	1	0	0	1	0	1	1	1	1	1	1	AA	1	1	0	0	0	0	0	12
514	53	1	0	2	10.799	89.88	40	0	1	1	1	3	0	0	1	0	1	1	0	1	1	1	1	1	1	AA	1	0	0	0	0	0	0	12
515	60	1	1	1	50	93.4	45	0	1	1	1	3	0	0	1	0	0	1	1	1	1	1	1	1	1	AA	1	1	1	1	0	0	0	12
516	64	1	1	1	50	65.2	35	0	1	1	1	3	0	0	1	0	0	0	1	1	1	1	1	0	0	AA	1	1	1	0	0	0	0	12
517	70	0	1	1	20.305	53.8	68	0	1	0	1	2	0	1	0	0	0	0	1	1	1	1	1	0	0	AA	1	1	0	0	0	0	0	12
518	73	1	1	1	11.92	76.2	30	0	1	0	1	2	0	1	0	0	1	0	1	1	1	1	1	1	0	AC	1	1	0	0	0	0	1	4
519	83	0	0	1	0.464	67.2	40	1	1	1	1	3	0	0	1	1	1	0	1	1	1	1	1	1	1	AA	1	1	0	0	0	0	0	12
520	53	1	1	1	1.979	30.45	62	0	1	0	1	2	0	1	0	0	1	0	0	1	1	1	1	0	0	AA	1	1	0	0	0	0	0	12
521	56	1	0	2	50	98.4	36	0	1	1	1	3	0	0	1	0	1	1	1	1	1	1	1	1	1	AA	1	1	1	0	0	1	0	12
522	74	1	1	1	50	25.7	30	0	1	0	1	2	0	1	0	0	1	0	1	1	1	1	0	0	0	AA	1	1	0	1	0	0	0	12
523	58	1	1	4	50	84.6	55	0	1	0	1	2	0	1	0	0	0	0	1	1	1	1	1	1	0	AA	1	1	0	0	0	0	0	12
524	70	1	0	1	44.596	47.97	50	0	1	1	1	3	0	0	1	0	0	1	1	1	1	1	1	1	0	AA	1	1	0	0	0	0	0	12
525	63	1	0	1	3.989	98.7	50	0	1	1	1	3	0	0	1	0	1	0	0	1	1	1	1	1	0	AA	1	1	1	0	0	1	0	12
526	74	1	0	1	50	37.01	30	0	1	1	1	3	0	0	1	0	1	0	0	1	1	1	1	1	0	AA	1	1	0	0	0	0	0	12
527	56	1	0	1	50	86.9	48	0	0	0	1	1	1	0	0	0	0	0	1	1	1	1	1	1	0	AA	1	1	0	0	0	0	0	12
528	60	0	0	1	8.326	41.3	55	1	1	1	1	3	0	0	1	0	1	0	1	1	1	1	1	1	1	AA	1	1	0	0	0	0	0	12
529	65	0	0	1	33.898	4.65	50	0	1	0	1	2	0	1	0	0	1	0	1	1	1	1	1	1	1	AA	1	1	0	1	0	0	0	12
530	52	1	1	1	107.78	101.67	48	0	1	1	1	3	0	0	1	0	0	1	0	1	1	1	1	1	0	AA	1	1	0	1	0	0	0	12
531	63	1	1	4	45.3	91	50	0	1	1	1	3	0	0	1	0	0	0	0	1	1	1	1	1	0	AA	1	1	1	0	0	0	0	12
